# Supplementary material for: Trend of cancer mortality of the female reproductive system in China from 2005 to 2018 and prediction to 2035: A log-linear regression and Bayesian age-period- cohort analysis
Source: PLoS One. 2025 Aug 11;20(8):e0328869. doi: 10.1371/journal.pone.0328869 (PMC12338781; doi:10.1371/journal.pone.0328869)
Supplement: S2 File — (XLSX) [file pone.0328869.s002.xlsx]

## Sheet: National
Deaths	2005	2006	2007	2008	2009	2010	2011	2012	2013	2014	2015	2016	2017	2018
vulvar cancer	34.7552	38.1126	58.7147	58.7147	45.9777	82.0059	122.063	141.355	172.989	222.408	265.158	311.935	384.31	536.149
vaginal cancer	21.1975	22.0922	17.065	17.065	32.5104	38.6408	45.3067	83.9149	97.0218	149.904	136.95	185.583	225.893	271.62
cervical uteri cancer	653.879	746.819	845.974	845.974	1387.84	2186.86	2673.3	3744.14	4604.66	6709.16	8027.25	10269.8	11935	14737.2
corpus uteri cancer	352.179	325.238	411.913	411.913	642.112	958.809	1263.7	1716.54	2040.51	2228.87	2495.59	3079.6	3452.22	4760.35
uterine cancer	409.745	461.002	415.227	415.227	563.916	788.33	858.461	1167.41	1144.7	1383.56	1371.03	1638.29	1791.41	2036.73
ovarian cancer	847.015	998.19	987.841	987.841	1453.96	2071.31	2375.12	3163.02	3714.03	4838.14	5705.03	7240.58	7749.54	9404.98
other female genital cancers	29.8353	46.9676	27.9951	27.9951	61.0484	85.5113	88.286	196.07	190.748	258.444	316.153	367.8	417.618	501.391
placenta cancer	3.95853	2.0293	2.99691	2.99691	3.83002	7.84547	9.10803	4.13651	24.0368	19.2801	18.51	18.5541	11.8114	26.7165
Mortality
vulvar cancer	0.128265	0.128961	0.198491	0.198491	0.108851	0.133177	0.169284	0.144699	0.154961	0.156582	0.167659	0.165982	0.178581	0.208074
vaginal cancer	0.0782297	0.074753	0.0576899	0.0576899	0.0769678	0.0627523	0.0628339	0.0858999	0.0869105	0.105537	0.0865938	0.0987496	0.104968	0.105413
cervical uteri cancer	2.41315	2.527	2.85991	2.85991	3.28568	3.55144	3.70749	3.83271	4.12478	4.72345	5.07563	5.46463	5.54597	5.71938
corpus uteri cancer	1.29972	1.1005	1.39252	1.39252	1.52019	1.5571	1.75258	1.75715	1.82785	1.56919	1.57796	1.63867	1.60418	1.84745
uterine cancer	1.51217	1.55988	1.40372	1.40372	1.33506	1.28024	1.19056	1.19502	1.0254	0.974064	0.866903	0.871743	0.832434	0.790435
ovarian cancer	3.12593	3.37756	3.3395	3.3395	3.44221	3.36379	3.29395	3.23784	3.32697	3.4062	3.60729	3.85274	3.60105	3.64998
other female genital cancers	0.110108	0.158923	0.0946404	0.0946404	0.144531	0.13887	0.12244	0.200708	0.170869	0.181952	0.199903	0.195708	0.194059	0.194585
placenta cancer	0.014609	0.0068665	0.0101314	0.0101314	0.00906749	0.012741	0.0126315	0.00423436	0.0215318	0.0135737	0.0117039	0.00987274	0.00548853	0.0103684
ASMR
vulvar cancer	0.102637	0.103453	0.161537	0.161537	0.083034	0.104565	0.133912	0.11119	0.114491	0.11951	0.121158	0.119896	0.127231	0.148281
vaginal cancer	0.06671	0.065899	0.054406	0.054406	0.06455	0.051657	0.051798	0.070198	0.067893	0.084098	0.067804	0.074918	0.079716	0.077351
cervical uteri cancer	2.10808	2.2362	2.51914	2.51914	2.8363	3.09597	3.21933	3.29461	3.48115	3.94358	4.15374	4.42643	4.43867	4.54572
corpus uteri cancer	1.15578	0.944626	1.18864	1.18864	1.26406	1.3051	1.46831	1.46032	1.48687	1.25439	1.2412	1.27531	1.23911	1.39984
uterine cancer	1.32167	1.35784	1.18891	1.18891	1.11532	1.07885	0.997922	0.990445	0.829574	0.778443	0.681316	0.671527	0.637878	0.597194
ovarian cancer	2.78288	2.97372	2.87702	2.87702	2.91712	2.8744	2.7997	2.72486	2.74612	2.80292	2.89071	3.04848	2.83587	2.83178
other female genital cancers	0.096588	0.135664	0.081467	0.081467	0.121265	0.110913	0.100178	0.167029	0.134758	0.144292	0.156037	0.152271	0.144966	0.147248
placenta cancer	0.012798	0.008519	0.008332	0.008332	0.007949	0.01047	0.011889	0.004315	0.022371	0.01324	0.010738	0.010344	0.005691	0.010913

## Sheet: Urban
Deaths	2005	2006	2007	2008	2009	2010	2011	2012	2013	2014	2015	2016	2017	2018
vulvar cancer	31.9976	31.9748	51.0253	51.0253	36.9152	73.1795	84.8141	91.7125	110.397	135.781	151.613	190.272	198.828	283.545
vaginal cancer	17.9476	16.0178	12.7696	12.7696	30.0301	30.4044	30.3771	47.3025	51.3543	88.2178	84.6673	120.037	121.185	138.564
cervical uteri cancer	428.022	506.786	531.709	531.709	917.05	1387.27	1531.17	1829.11	2229	3238.44	3784.75	5115.8	5454.57	6317.67
corpus uteri cancer	248.061	252.85	292.995	292.995	464.799	667.896	803.57	937.343	1068.99	1202.78	1341.86	1679.05	1831.36	2263.46
uterine cancer	307.031	345.066	305.731	305.731	296.958	445.859	441.128	486.81	458.62	598.094	531.629	680.164	786.864	824.925
ovarian cancer	743.762	884.827	866.902	866.902	1193.77	1664.71	1667.98	2008.7	2320.87	3014.45	3409.46	4414.56	4530.13	5098
other female genital cancers	21.0277	41.0402	26.9001	26.9001	46.0553	73.0583	67.0005	127.455	103.464	147.256	173.067	228.087	249.478	272.352
placenta cancer	3.10053	1.98914	2.0482	2.0482	3.89943	7.0531	4.99055	1.75027	11.2611	6.88131	8.69851	14.5208	3.16141	7.56236
Mortality
vulvar cancer	0.160035	0.138604	0.231326	0.231326	0.129509	0.184532	0.194616	0.183826	0.198966	0.189473	0.197709	0.198743	0.187165	0.241202
vaginal cancer	0.0897644	0.0694337	0.0578918	0.0578918	0.105354	0.0766687	0.0697037	0.0948117	0.092555	0.123102	0.110409	0.125381	0.114076	0.117871
cervical uteri cancer	2.14074	2.19681	2.41053	2.41053	3.21728	3.49817	3.51345	3.66621	4.01728	4.51904	4.93544	5.34357	5.13458	5.37422
corpus uteri cancer	1.24067	1.09605	1.32831	1.32831	1.63065	1.68418	1.84388	1.87878	1.92662	1.67841	1.74983	1.75381	1.72393	1.92545
uterine cancer	1.53561	1.49579	1.38604	1.38604	1.04182	1.12429	1.01222	0.975748	0.826564	0.834601	0.693263	0.710448	0.740704	0.701735
ovarian cancer	3.7199	3.83555	3.93014	3.93014	4.18808	4.19778	3.82738	4.02619	4.18286	4.20647	4.44606	4.61112	4.26438	4.33669
other female genital cancers	0.105169	0.177901	0.121953	0.121953	0.161575	0.184226	0.15374	0.255467	0.186471	0.205486	0.225686	0.238243	0.234843	0.23168
placenta cancer	0.0155072	0.00862251	0.00928562	0.00928562	0.0136803	0.0177853	0.0114514	0.00350818	0.0202957	0.00960241	0.0113432	0.0151673	0.00297595	0.00643303
ASMR
vulvar cancer	0.120023	0.106694	0.181927	0.181927	0.093699	0.13834	0.145329	0.128076	0.131973	0.135563	0.133723	0.135912	0.123324	0.161817
vaginal cancer	0.073906	0.05986	0.052748	0.052748	0.085263	0.060463	0.054394	0.072926	0.068291	0.092636	0.081172	0.091382	0.084286	0.081628
cervical uteri cancer	1.77558	1.86366	2.0629	2.0629	2.66291	2.97193	2.94145	3.03021	3.25435	3.66199	3.92671	4.26517	4.0366	4.21656
corpus uteri cancer	1.06437	0.894181	1.06349	1.06349	1.29233	1.34936	1.45612	1.45729	1.45799	1.25968	1.30604	1.30612	1.28646	1.41376
uterine cancer	1.28147	1.24417	1.10507	1.10507	0.821847	0.906382	0.795836	0.764981	0.623672	0.624428	0.519001	0.531059	0.550667	0.513391
ovarian cancer	3.15137	3.2365	3.21327	3.21327	3.38589	3.44932	3.07896	3.18863	3.2405	3.28468	3.42904	3.53952	3.25164	3.26326
other female genital cancers	0.088693	0.148048	0.100891	0.100891	0.127636	0.140168	0.1194	0.202263	0.135727	0.155923	0.168874	0.182353	0.164249	0.170133
placenta cancer	0.013955	0.011434	0.008102	0.008102	0.011885	0.014547	0.010081	0.003388	0.021014	0.009604	0.010239	0.016071	0.003411	0.006223

## Sheet: Rural
Deaths	2005	2006	2007	2008	2009	2010	2011	2012	2013	2014	2015	2016	2017	2018
vulvar cancer	3.01006	5.98082	8.02197	8.02197	7.94238	8.91951	37.0212	48.9657	63.3369	87.3024	114.095	122.374	186.212	249.931
vaginal cancer	2.99267	6.00825	3.98897	3.98897	3.04933	7.98226	13.8146	35.3691	47.2193	62.0793	52.4444	65.2234	102.649	129.479
cervical uteri cancer	226.035	240.065	314.015	314.015	469.955	799.085	1142.16	1915.7	2374.73	3471.02	4241.32	5155.43	6479.67	8419.8
corpus uteri cancer	103.922	71.9609	119.021	119.021	176.996	291.194	459.979	779.974	972.953	1026.5	1153.71	1398.32	1623.08	2497.25
uterine cancer	102.947	115.986	109.065	109.065	266.871	342.247	418.058	679.785	685.963	787.2	842	956.234	1004.26	1212.98
ovarian cancer	103.006	112.973	121.028	121.028	260.119	406.065	706.902	1154.92	1393.68	1822.72	2296.01	2828.63	3219.38	4304.82
other female genital cancers	8.98757	6.01814	0.994705	0.994705	15.0316	12.1653	20.9646	68.5235	86.7989	112.264	141.354	140.036	167.745	228.918
placenta cancer	1.00258	0	0.999578	0.999578	0	1.00145	3.95913	2.75555	13.1376	12.4152	11.7338	1.96809	9.59577	17.9445
Mortality
vulvar cancer	0.0423813	0.0922331	0.106637	0.106637	0.0578256	0.0406916	0.129785	0.102442	0.112802	0.124048	0.140049	0.132733	0.170884	0.178374
vaginal cancer	0.0421365	0.092656	0.0530258	0.0530258	0.0222011	0.0364157	0.0484297	0.0739966	0.0840965	0.0882087	0.0643744	0.0707445	0.0941993	0.0924081
cervical uteri cancer	3.18255	3.70216	4.17423	4.17423	3.42158	3.6455	4.00406	4.00789	4.22934	4.932	5.20614	5.59184	5.94628	6.00914
corpus uteri cancer	1.46322	1.10974	1.58216	1.58216	1.28864	1.32845	1.61254	1.6318	1.73281	1.45857	1.41615	1.51669	1.48947	1.78226
uterine cancer	1.44948	1.78867	1.44982	1.44982	1.94299	1.56136	1.46558	1.4222	1.22168	1.11854	1.03354	1.03718	0.921592	0.865696
ovarian cancer	1.45031	1.74221	1.60884	1.60884	1.89384	1.8525	2.47817	2.41624	2.48211	2.58992	2.81831	3.06807	2.95437	3.07231
other female genital cancers	0.126544	0.0928086	0.0132227	0.0132227	0.10944	0.0554993	0.0734951	0.14336	0.154587	0.159516	0.173509	0.15189	0.153937	0.163377
placenta cancer	0.0141162	0	0.0132875	0.0132875	0	0.0045687	0.0138794	0.00576496	0.0233978	0.0176408	0.014403	0.00213469	0.00880587	0.0128068
ASMR
vulvar cancer	0.04538	0.083215	0.095741	0.095741	0.047922	0.037373	0.113842	0.087398	0.095104	0.10216	0.108275	0.102131	0.131205	0.133295
vaginal cancer	0.039634	0.093037	0.059983	0.059983	0.020484	0.033064	0.04373	0.063846	0.069346	0.074575	0.054039	0.056196	0.073252	0.070631
cervical uteri cancer	3.22036	3.84906	4.19828	4.19828	3.21684	3.34007	3.70151	3.60882	3.73402	4.26785	4.3845	4.60894	4.85494	4.83504
corpus uteri cancer	1.46938	1.16663	1.62959	1.62959	1.18793	1.21302	1.48119	1.45599	1.51146	1.2416	1.17392	1.23424	1.19074	1.38547
uterine cancer	1.45092	1.8573	1.4802	1.4802	1.79543	1.41306	1.33433	1.25098	1.05255	0.9472	0.847362	0.822974	0.727318	0.670951
ovarian cancer	1.53775	1.8418	1.66563	1.66563	1.80161	1.72921	2.29916	2.17536	2.19098	2.2539	2.34514	2.50666	2.40777	2.44881
other female genital cancers	0.124604	0.085856	0.012103	0.012103	0.102277	0.051638	0.065779	0.127735	0.133086	0.132444	0.141004	0.119878	0.123782	0.126566
placenta cancer	0.012597	0	0.009918	0.009918	0	0.0033	0.013857	0.005971	0.0242	0.017419	0.013918	0.002012	0.008996	0.013918

## Sheet: 2005
National	0-	1-4	5-9	10-14	15-19	20-24	25-29	30-34	35-39	40-44	45-49	50-54	55-59	60-64	65-69	70-74	75-79	80-84	85+
Population	155305	704192	1181344	1590127	2066136	2268440	2050701	2269902	2258323	2444537	2381166	2032322	1409502	1075480	1057865	927751	628733	363891	230721
vulvar cancer	0	0	0	0	0	0	0	0	0.04	0	0.08	0	0.07	0.28	0.38	0.75	1.11	1.37	2.17
vaginal cancer	0	0	0	0	0	0	0	0	0.09	0.04	0.17	0.05	0	0.19	0	0.22	0.8	0.55	0.87
cervical uteri cancer	0	0	0	0	0.05	0.04	0.15	0.57	1.42	3.23	3.15	3.54	3.12	3.91	4.82	7.11	10.97	15.94	20.8
corpus uteri cancer	0	0.14	0	0	0	0.04	0.1	0.09	0.31	0.74	0.97	2.36	3.48	3.53	4.25	5.07	5.25	6.6	6.07
uterine cancer	0	0	0	0	0.05	0.13	0.05	0.35	0.35	1.35	1.93	1.92	2.34	3.63	4.06	5.6	8.59	9.34	6.93
ovarian cancer	0	0	0.08	0.06	0.15	0.18	0.24	0.18	0.97	1.84	3.53	5.95	7.88	7.62	10.21	11.64	12.41	12.92	9.97
other female genital cancers	0	0	0	0	0.05	0	0	0	0	0.08	0.08	0.05	0.28	0.28	0.09	0.43	0.8	1.65	0.43
placenta cancer	0	0	0	0	0.05	0	0	0	0	0	0.08	0	0	0	0	0.11	0	0	0
Urban	0-	1-4	5-9	10-14	15-19	20-24	25-29	30-34	35-39	40-44	45-49	50-54	55-59	60-64	65-69	70-74	75-79	80-84	85+
Population	93451	444523	754968	1021752	1508295	1756444	1462094	1603916	1637560	1896480	1858836	1574614	1077777	814397	819447	731167	485847	276959	175584
vulvar cancer	0	0	0	0	0	0	0	0	0.06	0	0.11	0	0.09	0.12	0.49	0.96	1.44	1.44	2.85
vaginal cancer	0	0	0	0	0	0	0	0	0.12	0.05	0.22	0.06	0	0.12	0	0.14	1.03	0.72	0.57
cervical uteri cancer	0	0	0	0	0	0.06	0.07	0.69	1.4	3.16	2.42	2.86	2.32	1.84	3.05	6.84	10.09	14.44	21.64
corpus uteri cancer	0	0.22	0	0	0	0.06	0.14	0	0.24	0.69	0.7	1.71	3.15	3.81	4.03	4.79	5.35	6.5	5.7
uterine cancer	0	0	0	0	0	0.17	0.07	0.25	0.43	1.32	2.04	2.1	2.13	3.07	4.15	5.06	8.23	9.03	6.83
ovarian cancer	0	0	0.13	0.1	0.13	0.17	0.27	0.25	0.85	1.85	3.71	6.73	8.81	8.72	12.2	13.81	15.44	15.16	11.96
other female genital cancers	0	0	0	0	0	0	0	0	0	0.11	0.05	0.06	0.19	0.37	0.12	0.41	0.62	1.81	0
placenta cancer	0	0	0	0	0.07	0	0	0	0	0	0.11	0	0	0	0	0	0	0	0
Rural	0-	1-4	5-9	10-14	15-19	20-24	25-29	30-34	35-39	40-44	45-49	50-54	55-59	60-64	65-69	70-74	75-79	80-84	85+
Population	61854	259669	426376	568375	557841	511996	588607	665986	620763	548057	522330	457708	331725	261083	238418	196584	142886	86932	55137
vulvar cancer	0	0	0	0	0	0	0	0	0	0	0	0	0	0.77	0	0	0	1.15	0
vaginal cancer	0	0	0	0	0	0	0	0	0	0	0	0	0	0.38	0	0.51	0	0	1.81
cervical uteri cancer	0	0	0	0	0.18	0	0.34	0.3	1.45	3.47	5.74	5.9	5.73	10.34	10.91	8.14	14	20.71	18.14
corpus uteri cancer	0	0	0	0	0	0	0	0.3	0.48	0.91	1.91	4.59	4.52	2.68	5.03	6.1	4.9	6.9	7.25
uterine cancer	0	0	0	0	0.18	0	0	0.6	0.16	1.46	1.53	1.31	3.01	5.36	3.77	7.63	9.8	10.35	7.25
ovarian cancer	0	0	0	0	0.18	0.2	0.17	0	1.29	1.82	2.87	3.28	4.82	4.21	3.36	3.56	2.1	5.75	3.63
other female genital cancers	0	0	0	0	0.18	0	0	0	0	0	0.19	0	0.6	0	0	0.51	1.4	1.15	1.81
placenta cancer	0	0	0	0	0	0	0	0	0	0	0	0	0	0	0	0.51	0	0	0

## Sheet: 2006
National	0-	1-4	5-9	10-14	15-19	20-24	25-29	30-34	35-39	40-44	45-49	50-54	55-59	60-64	65-69	70-74	75-79	80-84	85+
Population	174563	785464	1211038	1667036	2129653	2420224	2312567	2449914	2642616	2683690	2503272	2285926	1588109	1198855	1125686	1021043	696740	403278	253930
vulvar cancer	0	0	0	0	0	0.04	0	0.04	0	0.04	0.08	0.22	0.06	0.17	0.36	0.49	0.86	1.49	1.58
vaginal cancer	0	0	0	0	0	0	0	0	0	0.04	0.08	0.09	0.31	0.08	0.27	0.2	0.29	0.74	0.39
cervical uteri cancer	0	0	0	0	0	0.04	0.35	0.73	1.7	3.17	4.15	4.33	4.66	3.42	5.24	6.17	10.48	12.4	10.63
corpus uteri cancer	0	0	0	0	0.05	0.04	0.04	0.04	0.19	0.34	0.68	2.06	2.83	2.59	3.38	5.19	4.45	7.69	5.51
uterine cancer	0	0	0	0	0	0	0.13	0.2	0.53	0.97	1.8	2.23	3.72	3.42	3.55	5.78	7.89	9.67	9.45
ovarian cancer	0	0	0	0.06	0.09	0.17	0.48	0.65	0.61	2.05	4.27	6.39	7.3	9.18	10.75	11.46	14.07	12.15	11.42
other female genital cancers	0	0	0	0	0	0	0	0	0.04	0.11	0.04	0.22	0.31	0.5	0.18	0.98	1.29	0.74	0.79
placenta cancer	0	0.13	0	0	0	0	0	0	0	0	0	0	0	0	0	0	0	0.25	0
Urban	0-	1-4	5-9	10-14	15-19	20-24	25-29	30-34	35-39	40-44	45-49	50-54	55-59	60-64	65-69	70-74	75-79	80-84	85+
Population	117904	544084	842075	1146415	1626856	1959486	1784225	1841745	2054009	2163849	2018373	1860678	1288754	966755	914796	844011	567009	325738	202377
vulvar cancer	0	0	0	0	0	0.05	0	0	0	0	0.1	0.21	0.08	0.21	0.44	0.59	0.88	1.23	1.98
vaginal cancer	0	0	0	0	0	0	0	0	0	0.05	0.05	0.05	0.31	0.1	0.22	0.12	0.18	0.92	0.49
cervical uteri cancer	0	0	0	0	0	0	0.22	0.81	1.66	2.96	3.91	3.22	2.56	2.38	4.37	4.86	8.64	12.89	11.36
corpus uteri cancer	0	0	0	0	0.06	0.05	0.06	0.05	0.19	0.42	0.64	1.77	2.1	2.38	3.39	4.74	5.11	8.29	6.42
uterine cancer	0	0	0	0	0	0	0.11	0.27	0.54	0.79	1.59	1.88	3.1	3.1	2.95	5.09	8.82	9.82	10.38
ovarian cancer	0	0	0	0.09	0.06	0.15	0.5	0.71	0.58	2.31	4.56	6.77	7.29	10.24	11.7	12.91	16.23	14.74	14.33
other female genital cancers	0	0	0	0	0	0	0	0	0.05	0.14	0.05	0.21	0.39	0.52	0.22	0.95	1.41	0.92	0.49
placenta cancer	0	0.18	0	0	0	0	0	0	0	0	0	0	0	0	0	0	0	0.31	0
Rural	0-	1-4	5-9	10-14	15-19	20-24	25-29	30-34	35-39	40-44	45-49	50-54	55-59	60-64	65-69	70-74	75-79	80-84	85+
Population	56659	241380	368963	520621	502797	460738	528342	608169	588607	519841	484899	425248	299355	232100	210890	177032	129731	77540	51553
vulvar cancer	0	0	0	0	0	0	0	0.16	0	0.19	0	0.24	0	0	0	0	0.77	2.58	0
vaginal cancer	0	0	0	0	0	0	0	0	0	0	0.21	0.24	0.33	0	0.47	0.56	0.77	0	0
cervical uteri cancer	0	0	0	0	0	0.22	0.76	0.49	1.87	4.04	5.16	9.17	13.7	7.76	9.01	12.43	18.5	10.32	7.76
corpus uteri cancer	0	0	0	0	0	0	0	0	0.17	0	0.82	3.29	6.01	3.45	3.32	7.34	1.54	5.16	1.94
uterine cancer	0	0	0	0	0	0	0.19	0	0.51	1.73	2.68	3.76	6.35	4.74	6.16	9.04	3.85	9.03	5.82
ovarian cancer	0	0	0	0	0.2	0.22	0.38	0.49	0.68	0.96	3.09	4.7	7.35	4.74	6.64	4.52	4.62	1.29	0
other female genital cancers	0	0	0	0	0	0	0	0	0	0	0	0.24	0	0.43	0	1.13	0.77	0	1.94
placenta cancer	0	0	0	0	0	0	0	0	0	0	0	0	0	0	0	0	0	0	0

## Sheet: 2007
National	0-	1-4	5-9	10-14	15-19	20-24	25-29	30-34	35-39	40-44	45-49	50-54	55-59	60-64	65-69	70-74	75-79	80-84	85+
Population	191701	797041	1200021	1619203	2109163	2519749	2361136	2337215	2636017	2628619	2414244	2323058	1665629	1250034	1111722	1028102	704616	417135	266072
vulvar cancer	0	0	0	0	0	0	0.04	0	0	0.11	0.08	0.04	0.3	0.4	0.9	0.58	1.14	2.4	3.01
vaginal cancer	0	0.13	0	0	0	0	0	0	0	0	0.17	0.04	0.18	0.16	0	0.39	0.14	0.24	0
cervical uteri cancer	0	0	0	0	0	0.24	0.42	0.81	2.69	3.77	4.35	5.04	3.6	4.32	6.48	7.2	10.64	13.42	10.52
corpus uteri cancer	0	0	0	0	0	0	0.13	0.21	0.3	0.57	1.16	2.24	3.12	3.6	4.95	5.25	5.68	8.39	7.52
uterine cancer	0	0	0	0	0	0.04	0.04	0.26	0.3	1.07	1.12	2.2	2.88	2.8	3.78	5.35	7.1	7.67	11.65
ovarian cancer	0	0	0	0	0.05	0.04	0.38	0.17	0.87	1.86	3.85	6.16	7.2	8.32	8.82	14.49	15.19	14.14	10.52
other female genital cancers	0	0	0	0	0	0	0	0	0	0.08	0.12	0.04	0.12	0.4	0.27	0.49	0.43	0.48	0.75
placenta cancer	0	0	0	0	0	0	0	0	0	0	0	0	0.06	0	0	0	0.14	0	0.38
Urban	0-	1-4	5-9	10-14	15-19	20-24	25-29	30-34	35-39	40-44	45-49	50-54	55-59	60-64	65-69	70-74	75-79	80-84	85+
Population	122142	514149	761916	1016326	1525604	1966570	1732721	1638234	1976957	2033984	1868525	1850346	1307809	965410	861030	825101	556642	325696	208625
vulvar cancer	0	0	0	0	0	0	0.06	0	0	0.1	0.11	0.05	0.38	0.52	0.93	0.48	1.44	2.76	2.88
vaginal cancer	0	0.19	0	0	0	0	0	0	0	0	0.21	0.05	0.15	0	0	0.36	0.18	0.31	0
cervical uteri cancer	0	0	0	0	0	0.15	0.17	0.85	3.03	3.44	4.28	3.57	2.37	3.21	3.83	4.97	7.55	11.97	9.11
corpus uteri cancer	0	0	0	0	0	0	0.06	0.18	0.15	0.54	1.18	2	2.14	3.52	3.95	4.97	5.75	8.29	9.59
uterine cancer	0	0	0	0	0	0	0	0.18	0.2	0.98	1.28	2	1.99	3	3.6	5.33	6.47	8.29	11.98
ovarian cancer	0	0	0	0	0.07	0.05	0.46	0.18	0.86	2.06	4.23	6.7	7.8	9.32	10.34	15.88	17.96	16.89	11.98
other female genital cancers	0	0	0	0	0	0	0	0	0	0.1	0.16	0.05	0.15	0.52	0.35	0.48	0.54	0.61	0.96
placenta cancer	0	0	0	0	0	0	0	0	0	0	0	0	0.08	0	0	0	0.18	0	0
Rural	0-	1-4	5-9	10-14	15-19	20-24	25-29	30-34	35-39	40-44	45-49	50-54	55-59	60-64	65-69	70-74	75-79	80-84	85+
Population	69559	282892	438105	602877	583559	553179	628415	698981	659060	594635	545719	472712	357820	284624	250692	203001	147974	91439	57447
vulvar cancer	0	0	0	0	0	0	0	0	0	0.17	0	0	0	0	0.8	0.99	0	1.09	3.48
vaginal cancer	0	0	0	0	0	0	0	0	0	0	0	0	0.28	0.7	0	0.49	0	0	0
cervical uteri cancer	0	0	0	0	0	0.54	1.11	0.72	1.67	4.88	4.58	10.79	8.1	8.08	15.56	16.26	22.3	18.59	15.67
corpus uteri cancer	0	0	0	0	0	0	0.32	0.29	0.76	0.67	1.1	3.17	6.71	3.86	8.38	6.4	5.41	8.75	0
uterine cancer	0	0	0	0	0	0.18	0.16	0.43	0.61	1.35	0.55	2.96	6.15	2.11	4.39	5.42	9.46	5.47	10.44
ovarian cancer	0	0	0	0	0	0	0.16	0.14	0.91	1.18	2.57	4.02	5.03	4.92	3.59	8.87	4.73	4.37	5.22
other female genital cancers	0	0	0	0	0	0	0	0	0	0	0	0	0	0	0	0.49	0	0	0
placenta cancer	0	0	0	0	0	0	0	0	0	0	0	0	0	0	0	0	0	0	1.74

## Sheet: 2008
National	0-	1-4	5-9	10-14	15-19	20-24	25-29	30-34	35-39	40-44	45-49	50-54	55-59	60-64	65-69	70-74	75-79	80-84	85+
Population	191701	797041	1200021	1619203	2109163	2519749	2361136	2337215	2636017	2628619	2414244	2323058	1665629	1250034	1111722	1028102	704616	417135	266072
vulvar cancer	0	0	0	0	0	0	0.04	0	0	0.11	0.08	0.04	0.3	0.4	0.9	0.58	1.14	2.4	3.01
vaginal cancer	0	0.13	0	0	0	0	0	0	0	0	0.17	0.04	0.18	0.16	0	0.39	0.14	0.24	0
cervical uteri cancer	0	0	0	0	0	0.24	0.42	0.81	2.69	3.77	4.35	5.04	3.6	4.32	6.48	7.2	10.64	13.42	10.52
corpus uteri cancer	0	0	0	0	0	0	0.13	0.21	0.3	0.57	1.16	2.24	3.12	3.6	4.95	5.25	5.68	8.39	7.52
uterine cancer	0	0	0	0	0	0.04	0.04	0.26	0.3	1.07	1.12	2.2	2.88	2.8	3.78	5.35	7.1	7.67	11.65
ovarian cancer	0	0	0	0	0.05	0.04	0.38	0.17	0.87	1.86	3.85	6.16	7.2	8.32	8.82	14.49	15.19	14.14	10.52
other female genital cancers	0	0	0	0	0	0	0	0	0	0.08	0.12	0.04	0.12	0.4	0.27	0.49	0.43	0.48	0.75
placenta cancer	0	0	0	0	0	0	0	0	0	0	0	0	0.06	0	0	0	0.14	0	0.38
Urban	0-	1-4	5-9	10-14	15-19	20-24	25-29	30-34	35-39	40-44	45-49	50-54	55-59	60-64	65-69	70-74	75-79	80-84	85+
Population	122142	514149	761916	1016326	1525604	1966570	1732721	1638234	1976957	2033984	1868525	1850346	1307809	965410	861030	825101	556642	325696	208625
vulvar cancer	0	0	0	0	0	0	0.06	0	0	0.1	0.11	0.05	0.38	0.52	0.93	0.48	1.44	2.76	2.88
vaginal cancer	0	0.19	0	0	0	0	0	0	0	0	0.21	0.05	0.15	0	0	0.36	0.18	0.31	0
cervical uteri cancer	0	0	0	0	0	0.15	0.17	0.85	3.03	3.44	4.28	3.57	2.37	3.21	3.83	4.97	7.55	11.97	9.11
corpus uteri cancer	0	0	0	0	0	0	0.06	0.18	0.15	0.54	1.18	2	2.14	3.52	3.95	4.97	5.75	8.29	9.59
uterine cancer	0	0	0	0	0	0	0	0.18	0.2	0.98	1.28	2	1.99	3	3.6	5.33	6.47	8.29	11.98
ovarian cancer	0	0	0	0	0.07	0.05	0.46	0.18	0.86	2.06	4.23	6.7	7.8	9.32	10.34	15.88	17.96	16.89	11.98
other female genital cancers	0	0	0	0	0	0	0	0	0	0.1	0.16	0.05	0.15	0.52	0.35	0.48	0.54	0.61	0.96
placenta cancer	0	0	0	0	0	0	0	0	0	0	0	0	0.08	0	0	0	0.18	0	0
Rural	0-	1-4	5-9	10-14	15-19	20-24	25-29	30-34	35-39	40-44	45-49	50-54	55-59	60-64	65-69	70-74	75-79	80-84	85+
Population	69559	282892	438105	602877	583559	553179	628415	698981	659060	594635	545719	472712	357820	284624	250692	203001	147974	91439	57447
vulvar cancer	0	0	0	0	0	0	0	0	0	0.17	0	0	0	0	0.8	0.99	0	1.09	3.48
vaginal cancer	0	0	0	0	0	0	0	0	0	0	0	0	0.28	0.7	0	0.49	0	0	0
cervical uteri cancer	0	0	0	0	0	0.54	1.11	0.72	1.67	4.88	4.58	10.79	8.1	8.08	15.56	16.26	22.3	18.59	15.67
corpus uteri cancer	0	0	0	0	0	0	0.32	0.29	0.76	0.67	1.1	3.17	6.71	3.86	8.38	6.4	5.41	8.75	0
uterine cancer	0	0	0	0	0	0.18	0.16	0.43	0.61	1.35	0.55	2.96	6.15	2.11	4.39	5.42	9.46	5.47	10.44
ovarian cancer	0	0	0	0	0	0	0.16	0.14	0.91	1.18	2.57	4.02	5.03	4.92	3.59	8.87	4.73	4.37	5.22
other female genital cancers	0	0	0	0	0	0	0	0	0	0	0	0	0	0	0	0.49	0	0	0
placenta cancer	0	0	0	0	0	0	0	0	0	0	0	0	0	0	0	0	0	0	1.74

## Sheet: 2009
National	0-	1-4	5-9	10-14	15-19	20-24	25-29	30-34	35-39	40-44	45-49	50-54	55-59	60-64	65-69	70-74	75-79	80-84	85+
Population	292891	1289140	1711885	2178671	2631293	3564942	3553884	3294092	3643974	3561545	3609939	3268616	2733907	1954947	1492917	1367135	1051034	625393	412763
vulvar cancer	0	0	0	0	0	0	0	0.03	0.03	0.08	0.06	0	0	0.1	0.33	0.29	1.24	0.96	2.18
vaginal cancer	0	0	0	0	0	0	0	0	0.05	0	0.11	0.15	0.18	0.2	0.2	0.22	0.19	0.64	0.24
cervical uteri cancer	0	0	0	0	0	0.03	0.23	0.7	1.73	3.85	5.6	6.21	5.49	6.55	6.5	7.68	10.09	15.19	16.72
corpus uteri cancer	0	0	0	0	0	0	0.06	0.18	0.3	0.9	0.89	2.08	3.4	4.14	4.22	5.71	7.52	9.59	8.96
uterine cancer	0	0	0	0.05	0	0.03	0.11	0.12	0.33	0.87	1.66	1.77	2.27	3.27	3.89	4.1	5.71	8.63	9.45
ovarian cancer	0	0	0	0.09	0.08	0.17	0.17	0.36	1.07	2.05	3.91	5.84	7.5	8.64	8.77	12.51	14.84	14.39	14.54
other female genital cancers	0	0	0	0	0	0	0	0.03	0	0.06	0.11	0.24	0.51	0.36	0.27	0.37	0.67	1.28	0.24
placenta cancer	0	0	0	0	0	0	0	0	0.05	0	0	0	0	0	0	0.07	0.1	0	0
Urban	0-	1-4	5-9	10-14	15-19	20-24	25-29	30-34	35-39	40-44	45-49	50-54	55-59	60-64	65-69	70-74	75-79	80-84	85+
Population	183147	806104	1004871	1269761	1720051	2502420	2457276	2127021	2429766	2381965	2495975	2352852	1944770	1352138	1007934	973532	755449	443423	295469
vulvar cancer	0	0	0	0	0	0	0	0	0.04	0.08	0.04	0	0	0.15	0.3	0.41	1.59	1.35	2.03
vaginal cancer	0	0	0	0	0	0	0	0	0.08	0	0.16	0.21	0.21	0.3	0.2	0.31	0.13	0.9	0.34
cervical uteri cancer	0	0	0	0	0	0.04	0.24	0.66	1.77	3.44	6.09	6.21	4.68	5.18	4.86	6.88	9.4	15.34	19.29
corpus uteri cancer	0	0	0	0	0	0	0.08	0.14	0.33	0.63	0.84	1.91	3.6	4.36	4.76	5.65	8.34	10.37	10.15
uterine cancer	0	0	0	0	0	0	0	0.09	0.25	0.63	1.08	1.32	1.34	2.14	3.37	3.49	4.37	7.44	9.14
ovarian cancer	0	0	0	0.16	0	0.08	0.2	0.42	1.07	2.18	4.33	6.42	8.74	9.76	10.81	15.61	18.66	18.49	17.94
other female genital cancers	0	0	0	0	0	0	0	0	0	0.04	0.08	0.3	0.57	0.44	0.2	0.31	0.79	1.58	0.34
placenta cancer	0	0	0	0	0	0	0	0	0.08	0	0	0	0	0	0	0.1	0.13	0	0
Rural	0-	1-4	5-9	10-14	15-19	20-24	25-29	30-34	35-39	40-44	45-49	50-54	55-59	60-64	65-69	70-74	75-79	80-84	85+
Population	109744	483036	707014	908910	911242	1062522	1096608	1167071	1214208	1179580	1113964	915764	789137	602809	484983	393603	295585	181970	117294
vulvar cancer	0	0	0	0	0	0	0	0	0	0.08	0.09	0	0	0	0.41	0	0.34	0	2.56
vaginal cancer	0	0	0	0	0	0	0	0	0	0	0	0	0.13	0	0.21	0	0.34	0	0
cervical uteri cancer	0	0	0	0	0	0	0.18	0.77	1.65	4.66	4.49	6.22	7.48	9.62	9.9	9.65	11.84	14.84	10.23
corpus uteri cancer	0	0	0	0	0	0	0	0.26	0.25	1.44	0.99	2.51	2.91	3.65	3.09	5.84	5.41	7.69	5.97
uterine cancer	0	0	0	0.11	0	0.09	0.36	0.17	0.49	1.36	2.96	2.95	4.56	5.81	4.95	5.59	9.13	11.54	10.23
ovarian cancer	0	0	0	0	0.22	0.38	0.09	0.26	1.07	1.78	2.96	4.37	4.44	6.14	4.54	4.83	5.07	4.4	5.97
other female genital cancers	0	0	0	0	0	0	0	0.09	0	0.08	0.18	0.11	0.38	0.17	0.41	0.51	0.34	0.55	0
placenta cancer	0	0	0	0	0	0	0	0	0	0	0	0	0	0	0	0	0	0	0

## Sheet: 2010
National	0-	1-4	5-9	10-14	15-19	20-24	25-29	30-34	35-39	40-44	45-49	50-54	55-59	60-64	65-69	70-74	75-79	80-84	85+
Population	486435	2096825	2667249	3129573	3689182	5091617	5055499	4809513	5313020	5371195	5255654	4552651	4084984	2887210	2141523	1908171	1529005	917595	589813
vulvar cancer	0	0	0	0.03	0	0.02	0	0	0	0.09	0.04	0.2	0.17	0.21	0.28	0.37	0.65	1.31	2.71
vaginal cancer	0	0	0	0	0	0	0.02	0	0	0	0.1	0.09	0.1	0.14	0.19	0.21	0.46	0.44	0.17
cervical uteri cancer	0	0	0	0	0.05	0.04	0.36	0.98	2.07	3.84	6.36	5.93	6.54	7.07	7.75	9.01	9.81	13.95	18.65
corpus uteri cancer	0	0	0	0	0.03	0.02	0.1	0.25	0.36	0.76	1.71	2	3.4	3.91	4.25	5.08	7	9.26	11.36
uterine cancer	0	0	0	0	0.03	0.02	0.1	0.19	0.38	0.76	1.5	2.13	2.57	3.5	2.76	3.41	5.69	6.97	9.16
ovarian cancer	0	0	0	0	0.11	0.35	0.42	0.46	0.77	1.58	3.71	6	8.23	8.66	9.62	10.53	13.41	14.6	13.56
other female genital cancers	0	0	0	0.03	0	0.02	0.06	0	0	0.02	0.1	0.22	0.2	0.24	0.28	0.58	0.59	1.31	1.86
placenta cancer	0	0	0	0	0	0	0.02	0.02	0.02	0	0	0.02	0.02	0	0	0	0.07	0.11	0.17
Urban	0-	1-4	5-9	10-14	15-19	20-24	25-29	30-34	35-39	40-44	45-49	50-54	55-59	60-64	65-69	70-74	75-79	80-84	85+
Population	281419	1241901	1533498	1838292	2231053	3318035	3443065	3107658	3409151	3367389	3454141	3068240	2749172	1884366	1385439	1286561	1042347	614125	401061
vulvar cancer	0	0	0	0.05	0	0	0	0	0	0.12	0.06	0.23	0.22	0.27	0.36	0.54	0.96	1.63	3.99
vaginal cancer	0	0	0	0	0	0	0	0	0	0	0.09	0.1	0.15	0.21	0.22	0.16	0.58	0.65	0.25
cervical uteri cancer	0	0	0	0	0.09	0.03	0.41	0.97	1.94	3.8	6.77	5.57	5.86	6.42	6.86	8.55	8.73	13.52	19.95
corpus uteri cancer	0	0	0	0	0.04	0	0.06	0.19	0.21	0.8	1.62	1.83	3.56	3.82	4.69	5.52	7.29	12.05	14.21
uterine cancer	0	0	0	0	0	0	0.06	0.19	0.21	0.65	1.24	1.89	1.93	3.02	1.95	3.19	4.89	7.33	8.48
ovarian cancer	0	0	0	0	0.13	0.36	0.38	0.51	0.88	1.72	4.57	7.04	9.35	9.98	12.13	13.14	17.17	20.35	18.2
other female genital cancers	0	0	0	0.05	0	0	0.06	0	0	0.03	0.12	0.29	0.22	0.32	0.43	0.62	0.77	1.79	2.74
placenta cancer	0	0	0	0	0	0	0.03	0.03	0.03	0	0	0.03	0.04	0	0	0	0.1	0	0.25
Rural	0-	1-4	5-9	10-14	15-19	20-24	25-29	30-34	35-39	40-44	45-49	50-54	55-59	60-64	65-69	70-74	75-79	80-84	85+
Population	205016	854924	1133751	1291281	1458129	1773582	1612434	1701855	1903869	2003806	1801513	1484411	1335812	1002844	756084	621610	486658	303470	188752
vulvar cancer	0	0	0	0	0	0.06	0	0	0	0.05	0	0.13	0.07	0.1	0.13	0	0	0.66	0
vaginal cancer	0	0	0	0	0	0	0.06	0	0	0	0.11	0.07	0	0	0.13	0.32	0.21	0	0
cervical uteri cancer	0	0	0	0	0	0.06	0.25	1	2.31	3.89	5.55	6.67	7.94	8.28	9.39	9.97	12.12	14.83	15.89
corpus uteri cancer	0	0	0	0	0	0.06	0.19	0.35	0.63	0.7	1.89	2.36	3.07	4.09	3.44	4.18	6.37	3.62	5.3
uterine cancer	0	0	0	0	0.07	0.06	0.19	0.18	0.68	0.95	2	2.63	3.89	4.39	4.23	3.86	7.4	6.26	10.6
ovarian cancer	0	0	0	0	0.07	0.34	0.5	0.35	0.58	1.35	2.05	3.84	5.91	6.18	5.03	5.15	5.34	2.97	3.71
other female genital cancers	0	0	0	0	0	0.06	0.06	0	0	0	0.06	0.07	0.15	0.1	0	0.48	0.21	0.33	0
placenta cancer	0	0	0	0	0	0	0	0	0	0	0	0	0	0	0	0	0	0.33	0

## Sheet: 2011
National	0-	1-4	5-9	10-14	15-19	20-24	25-29	30-34	35-39	40-44	45-49	50-54	55-59	60-64	65-69	70-74	75-79	80-84	85+
Population	612356	2589186	3152099	3501968	4242645	5838711	5908775	5633034	6070466	6349482	6228983	5084474	5008514	3542509	2579211	2169921	1803533	1086017	703547
vulvar cancer	0	0	0	0	0	0	0	0.02	0.03	0.11	0.08	0.1	0.2	0.25	0.39	0.88	1.28	1.93	1.42
vaginal cancer	0	0	0	0	0	0	0	0	0.07	0	0.06	0.12	0.12	0.17	0.08	0.14	0.39	0.28	0.57
cervical uteri cancer	0	0	0	0	0.05	0.09	0.29	0.99	2.14	3.92	6.41	6.41	7.57	7.11	7.99	9.86	10.92	12.34	15.21
corpus uteri cancer	0	0	0	0	0.02	0.09	0.08	0.48	0.4	0.91	1.44	2.64	4.11	5.28	4.69	5.12	7.26	8.1	10.8
uterine cancer	0	0.04	0	0	0.02	0.05	0.1	0.25	0.59	0.72	1.25	2.08	1.98	2.6	3.18	3.83	4.55	6.54	8.39
ovarian cancer	0	0	0.03	0.09	0.19	0.22	0.27	0.36	0.77	1.87	3.52	5.47	7.71	8.69	9.69	11.94	12.92	11.88	12.22
other female genital cancers	0	0	0	0	0	0	0	0.02	0.03	0.02	0.13	0.22	0.14	0.42	0.31	0.46	0.61	0.64	0.99
placenta cancer	0	0	0	0	0	0.02	0.08	0.02	0	0	0	0	0.02	0	0	0.05	0	0	0
Urban	0-	1-4	5-9	10-14	15-19	20-24	25-29	30-34	35-39	40-44	45-49	50-54	55-59	60-64	65-69	70-74	75-79	80-84	85+
Population	328232	1422811	1701725	1943188	2352887	3381958	3725446	3482232	3646073	3784719	3813472	3225710	3218424	2232180	1575618	1391898	1186708	705257	461777
vulvar cancer	0	0	0	0	0	0	0	0.03	0.05	0.13	0.08	0.09	0.16	0.27	0.44	0.93	1.35	2.27	1.73
vaginal cancer	0	0	0	0	0	0	0	0	0.05	0	0.1	0.09	0.12	0.18	0.13	0.14	0.42	0.28	0.65
cervical uteri cancer	0	0	0	0	0.04	0.15	0.24	1.09	2	4.23	6.19	6.51	6.34	5.38	5.52	8.05	9.19	11.91	17.97
corpus uteri cancer	0	0	0	0	0	0.06	0.11	0.37	0.49	0.87	1.23	2.48	3.54	5.33	4.82	5.68	7.58	9.36	13.64
uterine cancer	0	0	0	0	0.04	0	0.08	0.23	0.33	0.5	1	1.83	1.52	2.2	2.03	2.95	3.88	6.66	8.01
ovarian cancer	0	0	0	0.05	0.13	0.24	0.24	0.37	0.63	2.17	3.33	6.51	7.83	9.09	10.85	14.44	15.93	15.46	14.51
other female genital cancers	0	0	0	0	0	0	0	0	0.05	0.03	0.13	0.25	0.16	0.58	0.38	0.5	0.67	0.71	1.52
placenta cancer	0	0	0	0	0	0	0.08	0.03	0	0	0	0	0.03	0	0	0	0	0	0
Rural	0-	1-4	5-9	10-14	15-19	20-24	25-29	30-34	35-39	40-44	45-49	50-54	55-59	60-64	65-69	70-74	75-79	80-84	85+
Population	284124	1166375	1450374	1558780	1889758	2456753	2183329	2150802	2424393	2564763	2415511	1858764	1790090	1310329	1003593	778023	616825	380760	241770
vulvar cancer	0	0	0	0	0	0	0	0	0	0.08	0.08	0.11	0.28	0.23	0.3	0.77	1.13	1.31	0.83
vaginal cancer	0	0	0	0	0	0	0	0	0.08	0	0	0.16	0.11	0.15	0	0.13	0.32	0.26	0.41
cervical uteri cancer	0	0	0	0	0.05	0	0.37	0.84	2.35	3.47	6.75	6.24	9.78	10.07	11.86	13.11	14.27	13.13	9.93
corpus uteri cancer	0	0	0	0	0.05	0.12	0.05	0.65	0.25	0.97	1.78	2.91	5.14	5.19	4.48	4.11	6.65	5.78	5.38
uterine cancer	0	0.09	0	0	0	0.12	0.14	0.28	0.99	1.05	1.66	2.53	2.79	3.28	4.98	5.4	5.84	6.3	9.1
ovarian cancer	0	0	0.07	0.13	0.26	0.2	0.32	0.33	0.99	1.44	3.81	3.66	7.49	8.01	7.87	7.45	7.13	5.25	7.86
other female genital cancers	0	0	0	0	0	0	0	0.05	0	0	0.12	0.16	0.11	0.15	0.2	0.39	0.49	0.53	0
placenta cancer	0	0	0	0	0	0.04	0.09	0	0	0	0	0	0	0	0	0.13	0	0	0

[truncated: 7 more sheets: 2012, 2013, 2014, 2015, 2016, 2017, 2018]
